# Supplementary material for: Co-Expression Analysis of microRNAs and Proteins in Brain of Alzheimer’s Disease Patients
Source: Cells. 2022 Jan 4;11(1):163. doi: 10.3390/cells11010163 (PMC8750061; doi:10.3390/cells11010163)
Supplement: Supplementary file 1 [file cells-11-00163-s001.zip]

Archive with 1 entries (1 files):
- cells-1505136-supplementary.pdf
